# Supplementary material for: The esperanza window trap reduces the human biting rate of Simulium ochraceum s.l. in formerly onchocerciasis endemic foci in Southern Mexico
Source: PLoS Negl Trop Dis. 2017 Jul 7;11(7):e0005686. doi: 10.1371/journal.pntd.0005686 (PMC5517070; doi:10.1371/journal.pntd.0005686)
Supplement: S1 Data — (XLSX) [file pntd.0005686.s001.xlsx]

## Sheet: With TRAPS
												EWT= Esperanza Window Trap
												HLC= Human Landing Collections
					Location: Las Golondrinas
					Site: Household
					Day	HLC indoor	HLC outdoor	EWT 1	EWT 2	Total EWT's
					1	150	177	34	32	66
					2	410	615	212	200	412
					3	380	590	190	140	330
					4	171	205	57	67	124
					5	267	536	80	75	155
					6	225	390	67	81	148
					7	225	454	72	102	174
					8	187	269	67	55	122
					9	277	439	110	89	199
					10	301	546	98	96	194
					Total	2593	4221	987	937	1924
					Mean±	259.3 ± 27.24	422.1 ± 50.22	98.7 ± 18.36	93.7 ± 14.94	192.4 ± 32.77
					Location: Las Golondrinas
					Site: Elementary school
					Day	HLC indoor	HLC outdoor	EWT 1	EWT 2	Total EWT's
					1	146	193	23	57	80
					2	308	410	63	110	173
					3	250	337	60	90	150
					4	100	152	20	30	50
					5	220	393	27	45	72
					6	121	320	34	55	89
					7	237	543	65	111	176
					8	103	379	55	38	93
					9	112	444	39	55	94
					10	134	235	38	50	88
					Total	1731	3406	424	641	1065
					Mean±	173.1 ± 23.43	340.6 ± 37.98	42.4 ± 5.39	64.1 ± 9.19	106.5 ± 13.84
					Location: Jose Maria Morelos
					Site: Household
					Day	HLC indoor	HLC outdoor	EWT 1	EWT 2	Total EWT's
					1	298	313	52	98	150
					2	282	330	68	102	170
					3	286	430	60	114	174
					4	224	280	49	106	155
					5	136	186	38	82	120
					6	142	190	46	71	117
					7	148	178	42	88	130
					8	188	208	54	94	148
					9	187	301	67	90	157
					10	159	221	50	81	131
					Total	2050	2637	526	926	1452
					Mean±	205 ± 20.07	263.7 ± 25.81	52.6 ± 3.14	92.6 ± 4.08	145.2 ± 6.30
					Location: Jose Maria Morelos
					Site: Elementary school
					Day	HLC indoor	HLC outdoor	EWT 1	EWT 2	Total EWT's
					1	126	192	62	88	150
					2	115	206	48	82	130
					3	92	273	68	76	144
					4	74	259	60	52	112
					5	68	210	76	74	150
					6	120	195	68	75	143
					7	120	168	72	64	136
					8	114	240	89	70	159
					9	116	237	78	65	143
					10	98	301	59	82	141
					Total	1043	2281	680	728	1408
					Mean±	104.3 ± 6.44	228.1 ± 13.06	68 ± 3.65	72.8 ± 3.32	140.8 ± 4.07

## Sheet: No TRAPS
					Location: Las Golondrinas
					Day	HLC indoor	HLC outdoor
					1	538	650
					2	595	610
					3	630	820
					4	655	690
					5	402	432
					6	310	299
					7	377	538
					8	400	490
					9	321	412
					10	530	733
					Total	4758	5674
					Mean±	475.8 ± 40.76	567.4 ± 51.27
					Location: Las Golondrinas
					Day	HLC indoor	HLC outdoor
					1	538	450
					2	595	425
					3	630	410
					4	655	356
					5	300	321
					6	655	690
					7	320	381
					8	569	764
					9	444	597
					10	674	783
					Total	5380	5177
					Mean±	538 ± 43.69	517.7 ± 55.3
					Location: Jose Maria Morelos
					Day	HLC indoor	HLC outdoor
					1	280	294
					2	298	260
					3	316	399
					4	220	198
					5	238	276
					6	295	305
					7	302	389
					8	291	304
					9	285	355
					10	301	387
					Total	2826	3167
					Mean±SE	282.6 ± 9.55	316.7 ± 20.61
					Location: Jose Maria Morelos
					Day	HLC indoor	HLC outdoor
					1	152	240
					2	130	270
					3	244	198
					4	160	260
					5	146	220
					6	132	233
					7	201	199
					8	221	259
					9	198	301
					10	239	329
					Total	1823	2509
					Mean±SE	182.3 ± 13.79	250.9 ± 13.34
